# Supplementary material for: Secondary Metabolite Production Potential of Mangrove-Derived Streptomyces olivaceus
Source: Mar Drugs. 2021 Jun 8;19(6):332. doi: 10.3390/md19060332 (PMC8228178; doi:10.3390/md19060332)
Supplement: Supplementary file 1 [file marinedrugs-19-00332-s001.zip]

Archive with 11 entries (11 files):
- Supplementary Figure S1.JPG
- Supplementary Figure S2.JPG
- Supplementary Figure S4.JPG
- Supplementary Figure S5.JPG
- Supplementary Figure S6.JPG
- Supplementary Figure S7.JPG
- Supplementary Figure S8.JPG
- Supplementary Figure S9.JPG
- Supplementary Table S1.xlsx
- Supplementary Table S2.xlsx
- Supplementay Figure S3.JPG
