# Supplementary material for: Secondary Metabolite Production Potential of Mangrove-Derived Streptomyces olivaceus
Source: Mar Drugs. 2021 Jun 8;19(6):332. doi: 10.3390/md19060332 (PMC8228178; doi:10.3390/md19060332)
Supplement: Supplementary file 1 [file marinedrugs-19-00332-s001.zip › Supplementary Table S1.xlsx]

## Sheet: Sheet1
Type	Location	Category	Predicted product	Similarity (%)	Reference strain	Accession number
T1PKS-NRPS	174358-245255	Bioactive compound	Xiamycin	100	Streptomyces sp. HKI0576	HE815466
Terpene	52831-73844		Albaflavenone	100	Streptomyces coelicolor A3(2)	AL645882
T1PKS	216813-255316		Methymycin/pikromycin	57	Streptomyces venezuelae	AF079138
Putative	71795-86537		Kanamycin	53	Streptomyces kanamyceticus strain NBRC 13415	AB254080
T3PKS-T1PKS-NRPS	1-58026		Lobophorin	51	Streptomyces sp. FXJ7.023	JX306680
Fatty acid -T1PKS	1-2483		Lobophorin	44	Streptomyces sp. SCSIO 01127	KC013978
T1PKS	1-22443		Lobophorin	41	Streptomyces sp. SCSIO 01127	KC013978
Nucleoside-NRPS	1-44954		Nogalamycin	40	Streptomyces nogalater	AF323753
T1PKS	1-5652		Amphotericin	35	Streptomyces nodosus	AY636001
NRPS	10427-61013		Telomycin	29	Streptomyces canus	KT881498
Putative	58972-79203		Iturin	22	Bacillus subtilis	AB050629
Amglyccycl	17582-38820		Validamycin	22	Streptomyces hygroscopicus subsp. Jinggangensis	DQ164098
Indole	284364-305500		Antimycin	20	Streptomyces sp. S4	NZ_FR873698
Putative	140452-164964		Enduracidin	18	Streptomyces fungicidicus	DQ403252
NRPS	1-31856		Herbimycin	13	Streptomyces hygroscopicus	AY947889
Fatty acid -NRPS	1-76002		Telomycin	11	Streptomyces canus	KT881498
NRPS	117341-174301		Laspartomycin	11	Streptomyces viridochromogenes strain ATCC 29814	HM756254
T1PKS-NRPS	1-13383		Polyoxypeptin	10	Streptomyces sp. MK498-98F14	KF386858
Bacteriocin	116527-130764		Cyclothiazomycin	9	Streptomyces hygroscopicus	FJ472825
Putative	15418-24969		Streptomycin	9	Streptomyces griseus subsp. griseus NBRC 13350	AP009493
Putative	182868-208693		Abyssomicin	7	Verrucosispora maris AB-18-032	JF752342
Putative	112046-125925		Siomycin	7	Streptomyces sioyaensis	FJ436355
Putative	211615-228633		Hygromycin	6	Streptomyces hygroscopicus subsp. Hygroscopicus	AJ628642
Fatty acid	8426-41283		Lipopeptide 8D1-1/lipopeptide 8D1-2	6	Streptomyces rochei	KT362047
Fatty acid	2225-27170		Fredericamycin	6	Streptomyces griseus	AF525490
T1PKS	1-24071		Lobophorin	5	Streptomyces sp. SCSIO 01127	KC013978
Putative	186932-202685		K-252a	5	Nonomuraea longicatena	FJ31030
NRPS	92255-145636		Kirromycin	5	Streptomyces collinus Tu 365	AM746336
Putative	66504-81767		Tetrocarcin A	4	Micromonospora chalcea	EU443633
Saccharide	182720-243809		Fluostatin	3	Uncultured bacterium BAC AB649/1850	HM193369
Lantipeptide	1-19907		Kanamycin	3	Streptomyces kanamyceticus	AB254081
Putative	89370-99915		Kanamycin	3	Streptomyces kanamyceticus	AB254081
Phenazine	132184-157353		Kosinostatin	3	Micromonospora sp. TP-A0468	JN038178
Putative	101246-133586		Incednine	2	Streptomyces sp. ML694-90F3	AB767280
T1PKS-Fatty acid	20515-55283		Divergolide	68	Streptomyces sp. HKI0576	HF563079
T1PKS-NRPS	87931-176588		Divergolide	41	Streptomyces sp. HKI0576	HF563079
T1PKS	1-11235		ECO-02301	32	Streptomyces aizunensis	AY899214
T1PKS	1-41414		Tautomycetin	19	Streptomyces griseochromogenes	EU35755
T1PKS	1-22482		Divergolide	17	Streptomyces sp. HKI0576	HF563079
Putative	94290-115434		9-methylstreptimidone	16	Streptomyces himastatinicus ATCC 53653	FR878059
Putative	8373-35607		Nataxazole	7	Streptomyces sp. Tu 6176	KK106988
Terpene	72775-93893		Versipelostatin	5	Streptomyces coelicoflavus ZG0656	AHGS01000039
Putative	171805-179834		Borrelidin	4	Streptomyces parvulus	AJ580915
NRPS	23561-74507	Peptide	Coelichelin	100	Streptomyces coelicolor A3(2)	AL645882
NRPS	616-54914		Coelibactin	100	Streptomyces coelicolor A3(2)	AL645882
Bacteriocin	103265-113480		Informatipeptin	42	Streptomyces viridochromogenes DSM 40736	GG657757
Putative	38375-58245		Bottromycin A2	12	Streptomyces sp. BC16019	AY947889
Terpene	37902-62627	Others	2-methylisoborneol	100	Streptomyces subsp. griseus NBRC 13350	AP009493
Ectoine	83646-97270		Ectoine	100	Streptomyces anulatus	AY524544
Lantipeptide	170254-205535		SAL-2242	100	Streptomyces albidoflavus	NZ_DS999645
Putative	70853-88673		SCO-2138	85	Streptomyces coelicolor A3(2)	AL645882
Melanin-Saccharide	125780-161369		Melanin	80	Streptomyces avermitilis	AB070939
T2PKS	97616-141069		Spore pigment	66	Streptomyces avermitilis	AB070937
Terpene	349741-386330		Carotenoid	63	Corynebacterium glutamicum	AF159510
Terpene	1-18752		Hopene	61	Streptomyces coelicolor A3(2)	AL645882
Lassopeptide	202073-224594		SSV-2083	50	Streptomyces sviceus ATCC 29083	NZ_CM000951
Lantipeptide	123991-155337		SBI 06990 alpha/SBI 06989 beta	50	Streptomyces bingchenggensis BCW-1	CP002047
Saccharide	181940-230936		Frankiamicin	21	Frankia sp. EAN1pec	CP000820.1
T3PKS	1-22987		Herboxidiene	8	Streptomyces chromofuscus	JN671974
Putative	219-22812		Rishirilide B	7	Streptpmyces bottropensis	KJ437438
Putative	12983-20954		BE-14106	7	Streptomyces sp. DSM 21069	FJ872523
NRPS	127935-169863		Phosphonoglycans	3	Stackebrandtia nassauensis DSM 44728	CP001778
Putative	3-28423		Herboxidiene	2	Streptomyces chromofuscus	JN671974
