# Supplementary material for: Secondary Metabolite Production Potential of Mangrove-Derived Streptomyces olivaceus
Source: Mar Drugs. 2021 Jun 8;19(6):332. doi: 10.3390/md19060332 (PMC8228178; doi:10.3390/md19060332)
Supplement: Supplementary file 1 [file marinedrugs-19-00332-s001.zip › Supplementary Table S2.xlsx]

## Sheet: Sheet1
Category	Predicted secondary metabolite	Theoretical MH+ (m/z)	Detected MH+ (m/z)
Bioactive compound	Abyssomicin	349.165
	Albaflavenone	219.175
	Amphotericin	896.501
	Antimycin	535.266
	Cyclothiazomycin	1473.3
	Enduracidin	2388.91
	Fluostatin	409.223
	Fredericamycin	540.129
	Herbimycin	575.297
	Hygromycin	528.24
	Incednine	738.469
	Iturin	1043.55
	K-252a	468.156
	Kanamycin	485.246	485.4
	Kirromycin	797.422
	Kosinostatin	632.237
	Laspartomycin	1275.65
	Lipopeptide 8D1-1/lipopeptide 8D1-2	1503.56
	Lobophorin	1157.64
	Methymycin/pikromycin	470.312
	Nogalamycin	788.313
	Polyoxypeptin	969.551
	Siomycin	1654.52
	Streptomycin	582.274
	Telomycin	1272.55
	Tetrocarcin A	1313.64
	Validamycin	498.21867 (Validamycin A)	498.4
		514.20575 (Validamycin B)	514.2
	Xiamycin	364.191
	9-methylstreptimidone	308.186	308.3
	Borrelidin	490.317	490.4
	Divergolide	550.244
	Nataxazole	401.114
	Tautomycetin	607.348
	Versipelostatin	1099.66
Peptide	Bottromycin A2	823.454
	Coelibactin	566.279
	Informatipeptin	N/A
Others	2-methylisoborneol	169.159
	BE-14106	424.285
	Carotenoid	569.436
	ECO-02301	1285.79
	Ectoine	143.082	143.2
	Frankiamicin	449.087
	Herboxidiene	439.306
	Hopene	411.399
	Melanin	319.072	319.3
	Phosphonoglycans	N/A
	Rishirilide B	373.165
	SAL-2242	N/A
	SBI 06990 alpha/SBI 06989 beta	N/A
	SCO-2138	N/A
	Spore pigment	N/A
	SSV-2083	N/A
